# Supplementary material for: Multivariate Characterization of Essential Oils for Their Antibacterial Activity Against Escherichia coli: A Data-Driven Interpretation of Experimental Results
Source: Molecules. 2026 Jan 7;31(2):207. doi: 10.3390/molecules31020207 (PMC12844431; doi:10.3390/molecules31020207)
Supplement: Supplementary file 1 [file molecules-31-00207-s001.zip]

Archive with 1 entries (1 files):
- molecules-4013980-supplementary.docx
